# Supplementary material for: Mutational Landscape and Clinical Impact of SPEN Mutations in Patients with Chronic Lymphocytic Leukemia
Source: Cancers (Basel). 2025 Nov 6;17(21):3586. doi: 10.3390/cancers17213586 (PMC12607580; doi:10.3390/cancers17213586)
Supplement: Supplementary file 1 [file cancers-17-03586-s001.zip]

Archive with 1 entries (1 files):
- cancers-3907871-supplementary.pdf
